# Supplementary material for: FDA Accelerated Approval for Malignant Hematology and Oncology Indications in the Canadian Environment
Source: Curr Oncol. 2022 Jan 18;29(2):402–10. doi: 10.3390/curroncol29020036 (PMC8870743; doi:10.3390/curroncol29020036)
Supplement: Supplementary file 1 [file curroncol-29-00036-s001.zip]

Archive with 1 entries (1 files):
- curroncol-1504210-supplementary.xlsx
