# Supplementary material for: FDA Accelerated Approval for Malignant Hematology and Oncology Indications in the Canadian Environment
Source: Curr Oncol. 2022 Jan 18;29(2):402–10. doi: 10.3390/curroncol29020036 (PMC8870743; doi:10.3390/curroncol29020036)
Supplement: Supplementary file 1 [file curroncol-29-00036-s001.zip › curroncol-1504210-supplementary.xlsx]

## Sheet: FDA_AA_oncology_HC_and_pCODR_12
Product	Date of AA	AA endpoint	Original AA indication	Health Canada first approval status	AA to first NOC/c or NOC (months)	File reviewed at pCODR	pCODR first decision	First HC approval to first pCODR decision (months)	pCODR resubmission decision	AA to final pCODR decision (months)	AA to first formulary listing (months)	First HC approval to first formulary listing (months)	Final pCODR decision to first formulary listing (months)
Alemtuzumab (MABCAMPATH)	2001-05-07	RR	B-cell CLL that has been treated with alkylating agents and fludarabine	NOC	54.8008	No
Imatinib (Gleevec)	2001-05-10	RR	CML in BC, AP, or CP after failure of interferon alfa therapy	NOC/c	4.36961	No
Imatinib (Gleevec)	2002-02-01	RR	Kit (CD117)–positive unresectable and/or metastatic malignant GIST	NOC/c	6.14374	No
IBRITUMOMAB TIUXETAN (Zevalin)	2002-02-19	RR	As part of a regimen for relapsed or refractory low-grade, follicular, or transformed B-cell NHL	NOC	38.6366	No
Oxaliplatin (Eloxatin)	2002-08-09	RR	In combination with fluorouracil and leucovorin for mCRC that has recurred or progressed with fluorouracil and leucovorin plus irinotecan	NOC	58.1848	No
Anastrazole (Arimidex)	2002-09-05	DFS	Adjuvant, postmenopausal, HR-positive early breast cancer	NOC/c	21.8152	No
Imatinib (Gleevec)	2002-12-20	PFS	Newly diagnosed, Ph-positive CML	NOC/c	9.59343	No
Gefitinib (Iressa)	2003-05-05	RR	WITHDRAWN Monotherapy for locally advanced or metastatic NSCLC after platinum-based and docetaxel therapies	NOC/c	7.42505	No
Bortezomib (Velcade)	2003-05-13	RR	MM with at least 2 prior therapies	NOC/c	20.5339	No
Imatinib (Gleevec)	2003-05-20	RR	Pediatric, Ph-positive CP CML resistant to interferon or recurrent after SCT	NOC/c	48.1314	No
Cetuximab (Erbitux)	2004-02-12	RR	Single agent for EGFR-positive mCRC intolerant to irinotecan-based chemotherapy	NOC	18.8912	No
Cetuximab (Erbitux)	2004-02-12	RR	With irinotecan in EGFR-positive mCRC refractory to irinotecan-based chemotherapy	NOC	18.8912	No
Pemetrexed (Alimta)	2004-08-19	RR	Locally advanced or metastatic NSCLC after previous chemotherapy	NOC	28.7474	No
Letrozole (Femara)	2004-10-29	DFS	Extended adjuvant postmenopausal breast cancer after 5 years of tamoxifen therapy	NOC/c	5.05955	No
Tositumomab (BEXXAR THERAPY)	2004-12-22	RR	WITHDRAWN Relapsed or refractory low-grade follicular not treated with rituximab	NOC	7.85216	No
Letrozole (Femara)	2005-12-28	DFS	Adjuvant, post-menopausal, HR-positive breast cancer	NOC/c	9.26489	No
Sunitinib (Sutent)	2006-01-26	RR	Advanced RCC	NOC/c	6.6694	No
Dasatinib (Sprycel)	2006-06-28	RR	CML that is resistant or intolerant to prior therapy, including imatinib	NOC/c	8.90349	No
Imatinib (Gleevec)	2006-09-27	RR	Newly diagnosed, pediatric Ph-positive CML in chronic phase	NOC/c	7.85216	No
Panitumumab (Vectibix)	2006-09-27	PFS	EGFR expressing mCRC after fluoropyrimidine-, oxaliplatin-, and irinotecan-containing regimens	NOC/c	18.2012	No
Nilotinib (Tasigna)	2007-10-29	RR	Ph-positive CML CP or AP resistant or intolerant to imatinib	NOC/c	10.3819	No
Pemetrexed (Alimta)	2008-09-26	RR	Locally advanced or metastatic NSCLC with cisplatin	NOC	-0.788501	No
Imatinib (Gleevec)	2008-12-19	RFS	Adjuvant treatment after complete gross resection of Kit (CD117)–positive GIST	NOC/c	12.0903	No
Bevacizumab (Avastin)	2008-12-22	RR	WITHDRAWN First line in combination with paclitaxel for metastatic, HER2-negative breast cancer	NOC/c	1.51129	No
Ofatumumab (Arzerra)	2009-10-26	RR	CLL refractory to fludarabine and alemtuzumab	NOC/c	28.4189	No
Nilotinib (Tasigna)	2010-06-17	RR	Newly diagnosed, Ph-positive CML in CP	NOC/c	12.1889	No
Dasatinib (Sprycel)	2010-10-28	RR	Newly diagnosed, Ph-positive CML in CP	NOC/c	8.67351	No
Brentuximab vedotin (Adcetris)	2011-08-19	RR	HL after failure of ASCT or at least 2 prior multiagent chemo regimens in patients not ASCT candidates	NOC/c	17.4784	Yes	Recommend reimbursement	6.86653		24.345	33.4127	15.9343	9.06776
Crizotinib (Xalkori)	2011-08-26	RR	Locally advanced or metastatic ALK mutation–positive NSCLC	NOC/c	7.98357	Yes	Do not reimburse	5.32238	Recommend reimbursement	20.2053	25.1992	17.2156	4.99384
Carfilzomib (Kyprolis)	2012-06-20	RR	MM after at least 2 prior therapies, including bortezomib and an immunomodulatory agent	NOC	53.0924	Yes	Recommend reimbursement	4.20534		57.2977	68.5996	15.5072	11.3018
Omacetaxine (Synribo)	2012-10-26	RR	Chronic or accelerated CML after resistance or intolerance to 2 or more TKIs	Not filed		No
Ponatinib (Iclusig)	2012-12-14	RR	CP, AP, or BC CML resistant or intolerant to prior TKI or Ph-positive ALL resistant or intolerant to prior TKIs	NOC/c	27.5647	Yes	Recommend reimbursement	5.97947		33.5441	43.6304	16.0657	10.0862
Pomalidomide (Pomalyst)	2013-02-08	RR	MM after at least 2 prior therapies, including lenalidomide and bortezomib	NOC	11.3676	Yes	Recommend reimbursement	6.30801		17.6756	23.9179	12.55	6.2423
Trametinib (Mekinist)	2014-01-08	RR	In combination with dabrafenib for the treatment of patients with unresectable or metastatic melanoma with BRAF V600E or V600K mutations	NOC/c	13.8316	Yes	Recommend reimbursement	4.50103		18.3326	30.3901	16.5257	12.0246
Dabrafenib (Tafinlar)	2014-01-09	RR	In combination with trametinib for the treatment of patients with unresectable or metastatic melanoma with BRAF V600E or V600K mutations	NOC/c	13.8316	Yes	Recommend reimbursement	4.50103		18.3326	30.3573	16.5257	12.0246
Ibrutinib (Imbruvica)	2014-02-12	RR	Treatment of CLL after 1 prior therapy	NOC	9.13347	Yes	Recommend reimbursement	3.54825		12.6817	16.9856	7.85	4.3039
Ceritinib (Zykadia)	2014-04-29	RR	Treatment of ALK mutation–positive metastatic NSCLC after progression or intolerance to crizotinib	NOC/c	10.9076	Yes	Do not reimburse	8.24641	Recommend reimbursement	34.7269	50.6612	39.7536	15.9343
Pembrolizumab (Keytruda)	2014-09-04	RR	Unresectable or metastatic melanoma after ipilimumab and a BRAF inhibitor if BRAF mutation positive	NOC/c	8.41068	Yes	Recommend reimbursement	5.97947		14.3901	20.501	12.0903	6.11088
Palbociclib (Ibrance)	2015-02-03	PFS	In combination with letrozole for postmenopausal, ER-positive HER2 metastatic breast cancer as initial endocrine therapy	NOC/c	13.3717	Yes	Re-submit with more data		Recommend reimbursement	21.4209	36.3039	22.9322	14.883
Pembrolizumab (Keytruda)	2015-10-02	RR	PDL1-positive metastatic NSCLC after platinum-containing chemotherapy	NOC/c	6.43943	Yes	Recommend reimbursement	6.63655		13.076	26.1848	19.7454	13.1088
Osimertinib (Tagrisso)	2015-11-13	RR	Metastatic EGFR T790M mutation–positive NSCLC after progression on or after an EGFR TKI	NOC/c	7.72074	Yes	Recommend reimbursement	9.95483		17.6756	34.5955	26.8747	16.9199
Daratumumab (Darzalex)	2015-11-16	RR	MM after at least 3 prior lines of therapy, including a proteasome inhibitor and an immunomodulatory drug or are double refractory	NOC/c	7.42505	Yes	Do not reimburse	5.0924		12.5175
Alectinib (Alecensa / Alecensaro)	2015-12-11	RR	ALK positive metastatic NSCLC who progressed or were intolerant to crizotinib	NOC	9.59343	Yes	Do not reimburse	7.16222	Recommend reimbursement	27.5647	38.0452	28.4517	10.4805
Nivolumab (Opdivo)	2016-01-23	RR	In combination with ipilumumab for advanced melanoma regardless of BRAF status and as single agent for BRAF V600 advanced melanoma	NOC/c	9.10062	Yes	Re-submit with more data		Recommend reimbursement	22.2423	38.2423	29.1417	16
Venetoclax (Venclexta)	2016-04-11	RR	CLL with 17P deletion who have received at least one prior therapy	NOC/c	5.65092	Yes	Re-submit with more data		Recommend reimbursement	22.6694	39.4579	33.807	16.7885
Nivolumab (Opdivo)	2016-05-17	RR	Classical HL relapsed or progressed after autologous HSCT and post-transplant brentuximab vedotin	NOC/c	17.807	Yes	Recommend reimbursement	5.71663		23.5236	42.4805	24.6735	18.9569
Atezolizumab (Tecentriq)	2016-05-18	RR	Advanced urothelial carcinoma progression after platinum chemotherapy or within 12 m of neoadjuvant/adjuvant platinum therapy	NOC/c	10.809	No
Pembrolizumab (Keytruda)	2016-08-05	RR	Recurrent/metastatic HNSCC with progression post platinum chemotherapy	Not filed		No
Olaratumab (Lartruvo)	2016-10-19	PFS	In combination with doxorubicin for incurable adult STS for histological subtype suitable for anthracycline treatment	NOC/c	13.1417	Yes	Recommend reimbursement	4.79671		17.9384
Rucaparib (Rubraca)	2016-12-19	RR DOR	Deleterious BRCA mutation associated advanced ovarian cancer treated with two or more chemotherapies	Not filed		No
Ibrutinib (Imbruvica)	2017-01-18	RR	Marginal zone lymphoma who require systemic treatment and have received at least one prior ant-CD20-based therapy	NOC	18.1355	No
Nivolumab (Opdivo)	2017-02-02	RR DOR	Advanced urothelial carcinoma progression after platinum chemotherapy or within 12 m of neoadjuvant/adjuvant platinum therapy	Not filed		No
Pembrolizumab (Keytruda)	2017-03-14	RR	Adult or pediatric refractory cHL or who relapsed after 3 or more prior lines of therapy	NOC/c	5.84805	No
Avelumab (Bavencio)	2017-03-23	RR DOR	Adult or pediatric 12 y and older metastatic Merkel cell carcinoma	NOC/c	8.54209	Yes	Recommend reimbursement	3.38398		11.9261	22.768	14.2259	10.8419
Atezolizumab (Tecentriq)	2017-04-17	RR DOR	Advanced urothelial carcinoma not eligible for cisplatin-containing chemotherapy or progression after platinum chemotherapy or within 12 m of neoadjuvant/adjuvant platinum therapyv	Not filed		No
Nivolumab (Opdivo)	2017-04-25	RR DOR	cHL with relapse or progression after autologous HSCT and brentuximab vedotin or 3 or more lines of systemic therapy that includes autologous HSCT	NOC/c	6.53799	Yes	Recommend reimbursement	5.71663		12.2546	31.2115	24.6735	18.9569
Brigatinib (Alunbrig)	2017-04-28	RR DOR	ALK positive metastatic NSCLC who progressed or are intolerant to crizotinib	NOC/c	14.9158	Yes	Do not reimburse	12.1889		27.1047
Durvalumab (Imfinzi)	2017-05-01	RR DOR	Advanced urothelial carcinoma progression after platinum chemotherapy or within 12 m of neoadjuvant/adjuvant platinum therapy	NOC/c	6.11088	No
Avelumab (Bavencio)	2017-05-09	RR DOR	Advanced urothelial carcinoma progression after platinum chemotherapy or within 12 m of neoadjuvant/adjuvant platinum therapy	NOC/c	11.8275	No
Pembrolizumab (Keytruda)	2017-05-10	RR PFS	In combination with pemetrexed and carboplatin for 1st line metastatic, non-squamous NSCLC	NOC	22.078	Yes	Recommend reimbursement	2.59548		24.6735	35.4825	13.4	10.809
Pembrolizumab (Keytruda)	2017-05-18	RR DOR	Advanced urothelial carcinoma not eligible for cisplatin-containing chemotherapy or received prior platinum	NOC	4.10678	Yes	Recommend reimbursement	5.35524		9.46201	35.154	31.0472	25.692
Pembrolizumab (Keytruda)	2017-05-23	RR DOR	Adult or pediatric advanced MSI-H or MMR deficient solid tumor that progressed following prior treatment and no satisfactory alternative treatment	NOC/c	22.8337	No
Nivolumab (Opdivo)	2017-07-31	RR DOR	Adult or pediatric metastatic MSI-H or MMR deficient colorectal cancer that progressed following 5 FU compound, oxaliplatin and irinotecan	Not filed		No
Copanlisib (Aliqopa)	2017-09-14	RR	Relapsed follicular lymphoma who have received at least 2 prior systemic therapies	Not filed		No
Nivolumab (Opdivo)	2017-09-22	RR DOR	HCC previously treated with sorafenib	NOC/c	5.97947	Yes	Do not reimburse	8.24641		14.2259
Pembrolizumab (Keytruda)	2017-09-22	RR DOR	Advanced gastric or GE junction adenocarcinoma PDL1 CPS > 1 with disease progression on or after 2 or more lines of therapy including 5 FU and platinum	Not filed		No
Acalabritinib (Calquence)	2017-10-31	RR	Mantal cell lymphoma who received at least one prior therapy	NOC	21.7166	No
Bosutinib (Bosulif)	2017-12-19	RR	Newly diagnosed CP PH+ CML	NOC	11.67	No
Ibrutinib (Imbruvica)	2018-02-16	RR	Mantal cell lymphoma who received at least one prior therapy	NOC/c	-30.6858	Yes	Recommend reimbursement	11.729		-18.9569	-4.53388	26.152	14.423
Blinatumomab (Blincyto)	2018-03-29	MRD RR RFS	Adult or pediatric B-cell precursor ALL in first or second completed remission with minimal residual disease > or = 0.1%	NOC/c	20.6982	Yes	Recommend reimbursement	8.50924		29.2074
Pembrolizumab (Keytruda)	2018-06-12	RR	Recurrent/metastatic cervical cancer with disease progression on or after chemotherapy with PDL1 CPS > 1	Not filed		No
Pembrolizumab (Keytruda)	2018-06-13	RR	Adult and pediatric with refractory PMBCL or who relapsed after 2 mor more prior lines of therapy	NOC/c	3.28542	No
Ipilumumab (Yervoy)	2018-07-10	RR	In combination with nivolumab for adult/pediatric with MSI-H or DMMR metastatic colorectal cancer with progression following 5 FU, oxaliplatin and irinotecan	Not filed		No
Nivolumab (Opdivo)	2018-07-10	RR	In combination with ipilumab for adult/pediatric with MSI-H or DMMR metastatic colorectal cancer with progression following 5 FU, oxaliplatin and irinotecan	Not filed		No
Nivolumab (Opdivo)	2018-08-16	DOR	Metastatic SCLC progresion after platinum and at least one other line of therapy	Not filed		No
Duvelisib (Copiktra)	2018-09-24	RR	Relapsed/refractory follicular lymphoma with at least two prior systemic therapies	Not filed		No
Lorlatinib (Lorbrena)	2018-11-02	RR DOR	ALK positive metastatic NSCLC progression on at least two ALKi	NOC/c	3.67967	Yes	Do not reimburse	11.2361		14.9158
Pembrolizumab (Keytruda)	2018-11-09	RR DOR	HCC previously treated with sorafenib	Not filed		No
Venetoclax (Venclexta)	2018-11-21	RR	In combination with azacitidine or decitabine or low dose cytarabine for newly diagnosed AML in > 75 yo with comorbiditie that preclude use of intensive induction chemotherapy	Not filed		No
Larotrectinib (Vitrakvi)	2018-11-26	RR DOR	Adult and pediatric advanced solid tumor with NTRK fusion and no satisfactory alternative treatments	NOC/c	7.42505	Yes	Do not reimburse	3.71253		11.1376
Pembrolizumab (Keytruda)	2018-12-19	RR DOR	Adult and pediatric recurrent locally advanced or metastatic Merkel cell carcinoma	Not filed		No
Atezolizumab (Tecentriq)	2019-03-08	PFS	"In combination with nab-paclitaxel for advanced TNBC with PD-L1 stained tumor-infiltrating immune cells of any intensity covering >= 1% of tumor area	NOC/c	6.40657	Yes	Withdrawn
Erdafitinib (Balversa)	2019-04-12	RR	Locally Advanced urothelial carcinoma with susceptible FGFR3 OR FGFR2 genetic alterations and progression after platinum chemotherapy or within 12 m of neoadjuvant/adjuvant platinum therapy	NOC/c	6.43943	No
Polatuzumab vedotin-piiq (Polivy)	2019-06-10	CRR	In combination with bendamustine and rituximab for relapsed/refractory DLBCL NOS after at least 2 prior lines of therapy	Not filed		No
Pembrolizumab (Keytruda)	2019-06-17	RR DOR	Metastatic SCLC with progression on or after platinum and at least one other line of therapy	Not filed		No
Selinexor (Xpovio)	2019-07-03	RR	In combination with dexamethasone for relapsed/refractory MM who received at least 4 prior lines of therapy and refractory to at least 2 proteosome inhibitors, at least 1 immunomodulatory agents and a	Not filed		No
Entrectinib (Rozlytrek)	2019-08-15	RR DOR	Adult and pediatric advanced solid tumor with NTRK fusion and no satisfactory alternative treatments	NOC/c	5.8809	Yes	Withdrawn
Lenvatinib (Lenvima)	2019-09-17	RR DOR	In combination with pembrolizumab for advanced endometrial carcinoma that is not MSI-H or MMMDR who have disease progression following prior systemic therapy	NOC/c	0.0985626	No
Pembrolizumab (Keytruda)	2019-09-17	RR DOR	In combination with lenvatinib for advanced endometrial carcinoma that is not MSI-H or MMMDR who have disease progression following prior systemic therapy	NOC/c	0.0985626	No
Zanubrutinib (Brukinsa)	2019-11-14	RR	Adult MCL who have received at least one prior therapy	Not filed		No
Enfortumab vedotin-ejfv (Padcev)	2019-12-18	RR	Advanced urothelial cancer who have previously received a PD1/PDL1 inhibitor and platinum in the neoadjuvant/adjuvant/locally advanced/metastatic setting	Not filed		No
Fam-trastuzumab deruxtecan-nxki (Enhertu)	2019-12-20	RR DOR	Advanced HER2 positive breast cancer who have received two or more prior anti-HER2 based regimens in the metastatic setting	Not filed		No
